# Supplementary material for: Moving Beyond the Host: Unraveling the Skin Microbiome of Endangered Costa Rican Amphibians
Source: Front Microbiol. 2019 Sep 12;10:2060. doi: 10.3389/fmicb.2019.02060 (PMC6751270; doi:10.3389/fmicb.2019.02060)
Supplement: Supplementary file 2 [file Data_Sheet_2.xlsx]

## Sheet: Putative AntiBd ASVs
Supplementary Table S2. Putative anti-Bd ASVs present on the skin microbiome of four adult frog species in relation to their Bd-infection status.
Amphibian species / Bd-infection status	ASV id	Phylum	Order	Family	Genus	Species	Abundance
L. vibicarius Bd-	1354d8eddb9222983aca5a2fd2c6c7a5	Actinobacteria	Actinomycetales	Brevibacteriaceae	Brevibacterium	aureum	80
L. vibicarius Bd-	497a26126c9e726c768bdec79e8c4e9b	Actinobacteria	Actinomycetales	Microbacteriaceae	Curtobacterium	Unassigned	982
L. vibicarius Bd-	d66072bb4e903a9c1a95728d29427410	Actinobacteria	Actinomycetales	Microbacteriaceae	Curtobacterium	Unassigned	66
L. vibicarius Bd-	0c579d21280801f02a641e1608606927	Actinobacteria	Actinomycetales	Micrococcaceae	Micrococcus	luteus	402
L. vibicarius Bd-	7ff346973a282aa55de296afdb5d74af	Actinobacteria	Actinomycetales	Micrococcaceae	Unassigned	Unassigned	4089
L. vibicarius Bd-	12e2bb64d262590c8c32d2b090882e42	Actinobacteria	Actinomycetales	Streptomycetaceae	Unassigned	Unassigned	53
L. vibicarius Bd-	4e0481f68111cd3463386f70247922bb	Bacteroidetes	Flavobacteriales	[Weeksellaceae]	Chryseobacterium	Unassigned	105
L. vibicarius Bd-	e61a7bc42a30f0ca4f170b5e3f6cad0c	Bacteroidetes	Flavobacteriales	[Weeksellaceae]	Chryseobacterium	Unassigned	471
L. vibicarius Bd-	fccbdff8fac6bb4a77fa3e3d96e7ec2a	Bacteroidetes	Flavobacteriales	[Weeksellaceae]	Chryseobacterium	Unassigned	340
L. vibicarius Bd-	fe8d1e67790b18f7c5b3fa1d13d4061c	Bacteroidetes	Flavobacteriales	[Weeksellaceae]	Chryseobacterium	Unassigned	57
L. vibicarius Bd-	5afec052157f7768bf459883f118a638	Bacteroidetes	Flavobacteriales	Flavobacteriaceae	Flavobacterium	succinicans	568
L. vibicarius Bd-	68262884f1021c896f8e1bf7348d773c	Bacteroidetes	Flavobacteriales	Flavobacteriaceae	Flavobacterium	succinicans	119
L. vibicarius Bd-	8ef752e645507636c4fc4b8c3b77f7a1	Bacteroidetes	Flavobacteriales	Flavobacteriaceae	Flavobacterium	succinicans	307
L. vibicarius Bd-	945f562bda86790338922e12f9854407	Bacteroidetes	Flavobacteriales	Flavobacteriaceae	Flavobacterium	succinicans	95
L. vibicarius Bd-	a26da340960942d894b28559f2430838	Bacteroidetes	Flavobacteriales	Flavobacteriaceae	Flavobacterium	succinicans	238
L. vibicarius Bd-	cd93017c92a76a9ce9abbee5f54f88bb	Bacteroidetes	Flavobacteriales	Flavobacteriaceae	Flavobacterium	succinicans	301
L. vibicarius Bd-	8553bd0dbb73c5fa6fe8f4481fa62bbb	Bacteroidetes	Sphingobacteriales	Sphingobacteriaceae	Pedobacter	Unassigned	151
L. vibicarius Bd-	d15bd1dcb9de71d7452648673a59f5b8	Bacteroidetes	Sphingobacteriales	Sphingobacteriaceae	Pedobacter	Unassigned	521
L. vibicarius Bd-	eed4445c6828c17a10169e46afa6fa5c	Bacteroidetes	Sphingobacteriales	Sphingobacteriaceae	Pedobacter	Unassigned	60
L. vibicarius Bd-	10b890326e2b0b15509aefb95d0d6b79	Bacteroidetes	Sphingobacteriales	Sphingobacteriaceae	Sphingobacterium	multivorum	124
L. vibicarius Bd-	bdf8a26094624622d68509a87fa75ba7	Firmicutes	Bacillales	Bacillaceae	Bacillus	cereus	178
L. vibicarius Bd-	7d88cb85b80e0024b54a61e7a6da3bf0	Firmicutes	Bacillales	Bacillaceae	Bacillus	muralis	201
L. vibicarius Bd-	922d33a2963d3e87a3d4df6b82371235	Firmicutes	Bacillales	Staphylococcaceae	Staphylococcus	Unassigned	115
L. vibicarius Bd-	107273e73071282e4d0f4a0b46548da5	Proteobacteria	Aeromonadales	Aeromonadaceae	Unassigned	Unassigned	5345
L. vibicarius Bd-	76fe5bfaf9792607e41a95889d28ca32	Proteobacteria	Burkholderiales	Comamonadaceae	Comamonas	Unassigned	112
L. vibicarius Bd-	a1d83433e07f97fd446f7ff512e44fc6	Proteobacteria	Burkholderiales	Comamonadaceae	Comamonas	Unassigned	42
L. vibicarius Bd-	868e0165fe32a8925b7f20afa5e1dbfc	Proteobacteria	Burkholderiales	Comamonadaceae	Unassigned	Unassigned	203
L. vibicarius Bd-	d32e579b3ae7b2aae8d5bf9f027c29af	Proteobacteria	Burkholderiales	Comamonadaceae	Unassigned	Unassigned	992
L. vibicarius Bd-	d3530350480a2196e24a004fa0027558	Proteobacteria	Burkholderiales	Comamonadaceae	Unassigned	Unassigned	1380
L. vibicarius Bd-	f36c50279a8fa1c121cb9dda1ab1cb42	Proteobacteria	Burkholderiales	Comamonadaceae	Unassigned	Unassigned	138
L. vibicarius Bd-	df71de0e92459aa808364311135bb8fc	Proteobacteria	Burkholderiales	Comamonadaceae	Variovorax	paradoxus	235
L. vibicarius Bd-	efbe1f58b1e2984ddc53a64f047d94ff	Proteobacteria	Burkholderiales	Oxalobacteraceae	Janthinobacterium	lividum	1654
L. vibicarius Bd-	4608fae4bbc9964cdd17af8782f2155e	Proteobacteria	Burkholderiales	Oxalobacteraceae	Janthinobacterium	Unassigned	915
L. vibicarius Bd-	540e04eb50350920063f25b701d7308d	Proteobacteria	Burkholderiales	Oxalobacteraceae	Janthinobacterium	Unassigned	354
L. vibicarius Bd-	a8377fd1db22cfbfa2ceb1d14d392dc2	Proteobacteria	Burkholderiales	Oxalobacteraceae	Janthinobacterium	Unassigned	2119
L. vibicarius Bd-	f37fc1dccfeba0004cbeb4f1ad6083c6	Proteobacteria	Burkholderiales	Oxalobacteraceae	Janthinobacterium	Unassigned	2945
L. vibicarius Bd-	a537d8bab85c83b0e74c73c55790324b	Proteobacteria	Caulobacterales	Caulobacteraceae	Unassigned	Unassigned	274
L. vibicarius Bd-	4d72007c70f4abc0bf9e8fe8b826d07d	Proteobacteria	Enterobacteriales	Enterobacteriaceae	Citrobacter	Unassigned	5808
L. vibicarius Bd-	325b4d7fac7f2d2d18bceaf80b945bbe	Proteobacteria	Enterobacteriales	Enterobacteriaceae	Erwinia	Unassigned	1031
L. vibicarius Bd-	5673ae66819e3bdbbc09461e4959159e	Proteobacteria	Enterobacteriales	Enterobacteriaceae	Erwinia	Unassigned	2761
L. vibicarius Bd-	6110f28a1de867a9983a8a28ecf4e533	Proteobacteria	Enterobacteriales	Enterobacteriaceae	Erwinia	Unassigned	762
L. vibicarius Bd-	82dece6e35540738ba450a0c3a90b5a0	Proteobacteria	Enterobacteriales	Enterobacteriaceae	Serratia	marcescens	193
L. vibicarius Bd-	4850a238b7fbbd5ffa204c5a5a396f2c	Proteobacteria	Enterobacteriales	Enterobacteriaceae	Serratia	Unassigned	773
L. vibicarius Bd-	3b94c19ef326eea0918e1c3d244c999c	Proteobacteria	Enterobacteriales	Enterobacteriaceae	Unassigned	Unassigned	380
L. vibicarius Bd-	4cbfff144d4e7a4e0f4619ed505be070	Proteobacteria	Enterobacteriales	Enterobacteriaceae	Unassigned	Unassigned	412
L. vibicarius Bd-	63afe8e6aac58bf0d670a82ca5bc574c	Proteobacteria	Enterobacteriales	Enterobacteriaceae	Unassigned	Unassigned	3231
L. vibicarius Bd-	945184b6386c192c0066e0a98a154780	Proteobacteria	Enterobacteriales	Enterobacteriaceae	Unassigned	Unassigned	12133
L. vibicarius Bd-	9664cae1104ed11cba60a2552c35cae7	Proteobacteria	Enterobacteriales	Enterobacteriaceae	Unassigned	Unassigned	418
L. vibicarius Bd-	a0901407705992dc213ac509ede97d47	Proteobacteria	Enterobacteriales	Enterobacteriaceae	Unassigned	Unassigned	21
L. vibicarius Bd-	fb5c2aa7e7a97d1ba29b2c9405cb6a41	Proteobacteria	Enterobacteriales	Enterobacteriaceae	Unassigned	Unassigned	147
L. vibicarius Bd-	3481fa43fe5fba6aecdc7f9aae6ed9c0	Proteobacteria	Enterobacteriales	Enterobacteriaceae	Yersinia	Unassigned	629
L. vibicarius Bd-	3ebe761bfb1238c87195d431f41bf976	Proteobacteria	Pseudomonadales	Moraxellaceae	Acinetobacter	johnsonii	17178
L. vibicarius Bd-	3d5baff45729bf2214074c2e9f77ad10	Proteobacteria	Pseudomonadales	Moraxellaceae	Acinetobacter	rhizosphaerae	2606
L. vibicarius Bd-	69179c4a6011d0c9d30036cf18626520	Proteobacteria	Pseudomonadales	Moraxellaceae	Acinetobacter	Unassigned	827
L. vibicarius Bd-	d15bc449222795a9ff230013aa633686	Proteobacteria	Pseudomonadales	Moraxellaceae	Acinetobacter	Unassigned	3182
L. vibicarius Bd-	4019a0db69203ceddd0667b9258beb3a	Proteobacteria	Pseudomonadales	Pseudomonadaceae	Pseudomonas	fragi	218
L. vibicarius Bd-	77a1e8bc25be2a0afd352762ed9497ce	Proteobacteria	Pseudomonadales	Pseudomonadaceae	Pseudomonas	fragi	317
L. vibicarius Bd-	99e433a3ce4d5290445f668df2c9147e	Proteobacteria	Pseudomonadales	Pseudomonadaceae	Pseudomonas	fragi	232
L. vibicarius Bd-	0ddcd311e02f742e2e0e61ce02cf9c29	Proteobacteria	Pseudomonadales	Pseudomonadaceae	Pseudomonas	Unassigned	1512
L. vibicarius Bd-	0f18144d308ada95632ab5193d92073f	Proteobacteria	Pseudomonadales	Pseudomonadaceae	Pseudomonas	Unassigned	21527
L. vibicarius Bd-	1bc599cac5647c5c30496e93ca551557	Proteobacteria	Pseudomonadales	Pseudomonadaceae	Pseudomonas	Unassigned	2561
L. vibicarius Bd-	43fddf1528d4a98928fd8c3a8ac23bfd	Proteobacteria	Pseudomonadales	Pseudomonadaceae	Pseudomonas	Unassigned	331
L. vibicarius Bd-	5648dccee530d68ceb3e4d7d22cf8756	Proteobacteria	Pseudomonadales	Pseudomonadaceae	Pseudomonas	Unassigned	4076
L. vibicarius Bd-	6376ea6dab7d0fde3cd66f53b57e1484	Proteobacteria	Pseudomonadales	Pseudomonadaceae	Pseudomonas	Unassigned	245
L. vibicarius Bd-	9af3467db68cf6063627304cecd46a65	Proteobacteria	Pseudomonadales	Pseudomonadaceae	Pseudomonas	Unassigned	189
L. vibicarius Bd-	9cca219ac7e1d9722ab63545dc219ecd	Proteobacteria	Pseudomonadales	Pseudomonadaceae	Pseudomonas	Unassigned	524
L. vibicarius Bd-	c06ccd1f7d57566ef669942328b1a946	Proteobacteria	Pseudomonadales	Pseudomonadaceae	Pseudomonas	Unassigned	1870
L. vibicarius Bd-	c10442f1117bbfe857fcc8b57429324e	Proteobacteria	Pseudomonadales	Pseudomonadaceae	Pseudomonas	Unassigned	372
L. vibicarius Bd-	e9545cc5d58b98d95f826c8b3a897e78	Proteobacteria	Pseudomonadales	Pseudomonadaceae	Pseudomonas	Unassigned	682
L. vibicarius Bd-	637b9b3f4d1cbb1a10c07817619cdf69	Proteobacteria	Pseudomonadales	Pseudomonadaceae	Pseudomonas	veronii	8185
L. vibicarius Bd-	f8aeec3c1ff0f4e7e1c829e4db0618d9	Proteobacteria	Pseudomonadales	Pseudomonadaceae	Pseudomonas	veronii	4743
L. vibicarius Bd-	86d6db0b6e15510fa5d27ceae8fd5e0d	Proteobacteria	Pseudomonadales	Pseudomonadaceae	Pseudomonas	viridiflava	700
L. vibicarius Bd-	8b5884acc8c736df09c4260b50dc9297	Proteobacteria	Pseudomonadales	Pseudomonadaceae	Pseudomonas	viridiflava	1905
L. vibicarius Bd-	a9e421c1df2f5939b90420375d78d3c1	Proteobacteria	Pseudomonadales	Pseudomonadaceae	Pseudomonas	viridiflava	145
L. vibicarius Bd-	b4289ab0a9a00034c1fbce477b2c4ded	Proteobacteria	Pseudomonadales	Pseudomonadaceae	Pseudomonas	viridiflava	426
L. vibicarius Bd-	d0ec34dbfb350b13b941d51df55d392e	Proteobacteria	Pseudomonadales	Pseudomonadaceae	Pseudomonas	viridiflava	1524
L. vibicarius Bd-	fdee1b26073e211295a52f694af38bbd	Proteobacteria	Pseudomonadales	Pseudomonadaceae	Pseudomonas	viridiflava	65
L. vibicarius Bd-	5aec9bd35889489e4a05c78a82358060	Proteobacteria	Pseudomonadales	Pseudomonadaceae	Unassigned	Unassigned	628
L. vibicarius Bd-	78db7fa6b16b73b101fbb8b282b5330e	Proteobacteria	Pseudomonadales	Pseudomonadaceae	Unassigned	Unassigned	2194
L. vibicarius Bd-	ea136a7b581ca452588009424c1ab52f	Proteobacteria	Pseudomonadales	Pseudomonadaceae	Unassigned	Unassigned	1227
L. vibicarius Bd-	92f1720367db58c68a96eceb9feb416a	Proteobacteria	Rhizobiales	Methylobacteriaceae	Unassigned	Unassigned	875
L. vibicarius Bd-	06bb3fa895e072e060638ec1131d0d3c	Proteobacteria	Rhizobiales	Rhizobiaceae	Agrobacterium	Unassigned	40
L. vibicarius Bd-	e1c7d97fe13e9127d225d76a1feb8c78	Proteobacteria	Rhizobiales	Rhizobiaceae	Agrobacterium	Unassigned	469
L. vibicarius Bd-	7e8d4aa8fe2e2253d3aba3e515ca2c51	Proteobacteria	Rhizobiales	Rhizobiaceae	Rhizobium	Unassigned	131
L. vibicarius Bd-	a9164d01308501b576afa06256a15b0f	Proteobacteria	Rhizobiales	Rhizobiaceae	Rhizobium	Unassigned	405
L. vibicarius Bd-	7ead17a076e7b7b419bf50abe7eee3f4	Proteobacteria	Rhizobiales	Unassigned	Unassigned	Unassigned	264
L. vibicarius Bd-	10afda2baef44de4c584a6641de399b1	Proteobacteria	Sphingomonadales	Sphingomonadaceae	Sphingomonas	yabuuchiae	186
L. vibicarius Bd-	d5ec6e3746c3bf504e27b35890e98b50	Proteobacteria	Xanthomonadales	Xanthomonadaceae	Luteibacter	rhizovicinus	503
L. vibicarius Bd-	496ecde24f9ab698992413d3d4f04b5f	Proteobacteria	Xanthomonadales	Xanthomonadaceae	Stenotrophomonas	maltophilia	844
L. vibicarius Bd-	dcba105f35d8ebc9e22269c7491ad3a7	Proteobacteria	Xanthomonadales	Xanthomonadaceae	Stenotrophomonas	Unassigned	1122
L. vibicarius Bd-	fb67b286b0f781b0de13d50179318995	Proteobacteria	Xanthomonadales	Xanthomonadaceae	Stenotrophomonas	Unassigned	16
L. vibicarius Bd+	0c579d21280801f02a641e1608606927	Actinobacteria	Actinomycetales	Micrococcaceae	Micrococcus	luteus	602
L. vibicarius Bd+	7ff346973a282aa55de296afdb5d74af	Actinobacteria	Actinomycetales	Micrococcaceae	Unassigned	Unassigned	174
L. vibicarius Bd+	7d88cb85b80e0024b54a61e7a6da3bf0	Firmicutes	Bacillales	Bacillaceae	Bacillus	muralis	56
L. vibicarius Bd+	868e0165fe32a8925b7f20afa5e1dbfc	Proteobacteria	Burkholderiales	Comamonadaceae	Unassigned	Unassigned	43
L. vibicarius Bd+	f36c50279a8fa1c121cb9dda1ab1cb42	Proteobacteria	Burkholderiales	Comamonadaceae	Unassigned	Unassigned	93
L. vibicarius Bd+	63afe8e6aac58bf0d670a82ca5bc574c	Proteobacteria	Enterobacteriales	Enterobacteriaceae	Unassigned	Unassigned	26
L. vibicarius Bd+	945184b6386c192c0066e0a98a154780	Proteobacteria	Enterobacteriales	Enterobacteriaceae	Unassigned	Unassigned	1053
L. vibicarius Bd+	a0901407705992dc213ac509ede97d47	Proteobacteria	Enterobacteriales	Enterobacteriaceae	Unassigned	Unassigned	616
L. vibicarius Bd+	d15bc449222795a9ff230013aa633686	Proteobacteria	Pseudomonadales	Moraxellaceae	Acinetobacter	Unassigned	16
L. vibicarius Bd+	0f18144d308ada95632ab5193d92073f	Proteobacteria	Pseudomonadales	Pseudomonadaceae	Pseudomonas	Unassigned	364
L. vibicarius Bd+	5648dccee530d68ceb3e4d7d22cf8756	Proteobacteria	Pseudomonadales	Pseudomonadaceae	Pseudomonas	Unassigned	415
L. vibicarius Bd+	9cca219ac7e1d9722ab63545dc219ecd	Proteobacteria	Pseudomonadales	Pseudomonadaceae	Pseudomonas	Unassigned	4
L. vibicarius Bd+	637b9b3f4d1cbb1a10c07817619cdf69	Proteobacteria	Pseudomonadales	Pseudomonadaceae	Pseudomonas	veronii	2962
L. vibicarius Bd+	f8aeec3c1ff0f4e7e1c829e4db0618d9	Proteobacteria	Pseudomonadales	Pseudomonadaceae	Pseudomonas	veronii	80
L. vibicarius Bd+	b4289ab0a9a00034c1fbce477b2c4ded	Proteobacteria	Pseudomonadales	Pseudomonadaceae	Pseudomonas	viridiflava	96
L. vibicarius Bd+	78db7fa6b16b73b101fbb8b282b5330e	Proteobacteria	Pseudomonadales	Pseudomonadaceae	Unassigned	Unassigned	32
L. vibicarius Bd+	92f1720367db58c68a96eceb9feb416a	Proteobacteria	Rhizobiales	Methylobacteriaceae	Unassigned	Unassigned	8
L. vibicarius Bd+	06bb3fa895e072e060638ec1131d0d3c	Proteobacteria	Rhizobiales	Rhizobiaceae	Agrobacterium	Unassigned	42
L. vibicarius Bd+	496ecde24f9ab698992413d3d4f04b5f	Proteobacteria	Xanthomonadales	Xanthomonadaceae	Stenotrophomonas	maltophilia	687
I. pseudopuma Bd-	0f18144d308ada95632ab5193d92073f	Proteobacteria	Pseudomonadales	Pseudomonadaceae	Pseudomonas	Unassigned	106
I. pseudopuma Bd-	c2cf8ad12675bfe526cf89ed60803e39	Bacteroidetes	Flavobacteriales	[Weeksellaceae]	Chryseobacterium	Unassigned	29808
I. pseudopuma Bd-	e61a7bc42a30f0ca4f170b5e3f6cad0c	Bacteroidetes	Flavobacteriales	[Weeksellaceae]	Chryseobacterium	Unassigned	941
I. pseudopuma Bd-	fccbdff8fac6bb4a77fa3e3d96e7ec2a	Bacteroidetes	Flavobacteriales	[Weeksellaceae]	Chryseobacterium	Unassigned	109
I. pseudopuma Bd-	107273e73071282e4d0f4a0b46548da5	Proteobacteria	Aeromonadales	Aeromonadaceae	Unassigned	Unassigned	2109
I. pseudopuma Bd-	cff91f92ebadff0ecf455925e3e91b54	Proteobacteria	Burkholderiales	Comamonadaceae	Unassigned	Unassigned	563
I. pseudopuma Bd-	d32e579b3ae7b2aae8d5bf9f027c29af	Proteobacteria	Burkholderiales	Comamonadaceae	Unassigned	Unassigned	52
I. pseudopuma Bd-	4608fae4bbc9964cdd17af8782f2155e	Proteobacteria	Burkholderiales	Oxalobacteraceae	Janthinobacterium	Unassigned	49
I. pseudopuma Bd-	4d72007c70f4abc0bf9e8fe8b826d07d	Proteobacteria	Enterobacteriales	Enterobacteriaceae	Citrobacter	Unassigned	332
I. pseudopuma Bd-	945184b6386c192c0066e0a98a154780	Proteobacteria	Enterobacteriales	Enterobacteriaceae	Unassigned	Unassigned	983
I. pseudopuma Bd-	3d5baff45729bf2214074c2e9f77ad10	Proteobacteria	Pseudomonadales	Moraxellaceae	Acinetobacter	rhizosphaerae	125
I. pseudopuma Bd-	69179c4a6011d0c9d30036cf18626520	Proteobacteria	Pseudomonadales	Moraxellaceae	Acinetobacter	Unassigned	30
I. pseudopuma Bd-	637b9b3f4d1cbb1a10c07817619cdf69	Proteobacteria	Pseudomonadales	Pseudomonadaceae	Pseudomonas	veronii	266
I. pseudopuma Bd-	e1c7d97fe13e9127d225d76a1feb8c78	Proteobacteria	Rhizobiales	Rhizobiaceae	Agrobacterium	Unassigned	70
I. pseudopuma Bd-	10afda2baef44de4c584a6641de399b1	Proteobacteria	Sphingomonadales	Sphingomonadaceae	Sphingomonas	yabuuchiae	41
I. pseudopuma Bd-	496ecde24f9ab698992413d3d4f04b5f	Proteobacteria	Xanthomonadales	Xanthomonadaceae	Stenotrophomonas	maltophilia	37
I. pseudopuma Bd-	fb67b286b0f781b0de13d50179318995	Proteobacteria	Xanthomonadales	Xanthomonadaceae	Stenotrophomonas	Unassigned	143
I. rivularis Bd+	0c579d21280801f02a641e1608606927	Actinobacteria	Actinomycetales	Micrococcaceae	Micrococcus	luteus	133
I. rivularis Bd+	a894dd1ea1b8f48947a9e9ff688f06cc	Bacteroidetes	Flavobacteriales	[Weeksellaceae]	Chryseobacterium	Unassigned	173
I. rivularis Bd+	cd93017c92a76a9ce9abbee5f54f88bb	Bacteroidetes	Flavobacteriales	Flavobacteriaceae	Flavobacterium	succinicans	99
I. rivularis Bd+	a1d83433e07f97fd446f7ff512e44fc6	Proteobacteria	Burkholderiales	Comamonadaceae	Comamonas	Unassigned	32
I. rivularis Bd+	efbe1f58b1e2984ddc53a64f047d94ff	Proteobacteria	Burkholderiales	Oxalobacteraceae	Janthinobacterium	lividum	37
I. rivularis Bd+	945184b6386c192c0066e0a98a154780	Proteobacteria	Enterobacteriales	Enterobacteriaceae	Unassigned	Unassigned	453
I. rivularis Bd+	3ebe761bfb1238c87195d431f41bf976	Proteobacteria	Pseudomonadales	Moraxellaceae	Acinetobacter	johnsonii	680
I. rivularis Bd+	0f18144d308ada95632ab5193d92073f	Proteobacteria	Pseudomonadales	Pseudomonadaceae	Pseudomonas	Unassigned	4137
I. rivularis Bd+	5648dccee530d68ceb3e4d7d22cf8756	Proteobacteria	Pseudomonadales	Pseudomonadaceae	Pseudomonas	Unassigned	634
I. rivularis Bd+	9cca219ac7e1d9722ab63545dc219ecd	Proteobacteria	Pseudomonadales	Pseudomonadaceae	Pseudomonas	Unassigned	42
I. rivularis Bd+	c06ccd1f7d57566ef669942328b1a946	Proteobacteria	Pseudomonadales	Pseudomonadaceae	Pseudomonas	Unassigned	48
I. rivularis Bd+	637b9b3f4d1cbb1a10c07817619cdf69	Proteobacteria	Pseudomonadales	Pseudomonadaceae	Pseudomonas	veronii	840
I. rivularis Bd+	f8aeec3c1ff0f4e7e1c829e4db0618d9	Proteobacteria	Pseudomonadales	Pseudomonadaceae	Pseudomonas	veronii	140
I. rivularis Bd+	78db7fa6b16b73b101fbb8b282b5330e	Proteobacteria	Pseudomonadales	Pseudomonadaceae	Unassigned	Unassigned	229
I. rivularis Bd+	92f1720367db58c68a96eceb9feb416a	Proteobacteria	Rhizobiales	Methylobacteriaceae	Unassigned	Unassigned	22
I. rivularis Bd+	10afda2baef44de4c584a6641de399b1	Proteobacteria	Sphingomonadales	Sphingomonadaceae	Sphingomonas	yabuuchiae	76
I. rivularis Bd+	496ecde24f9ab698992413d3d4f04b5f	Proteobacteria	Xanthomonadales	Xanthomonadaceae	Stenotrophomonas	maltophilia	70
C. escoces Bd-	7ff346973a282aa55de296afdb5d74af	Actinobacteria	Actinomycetales	Micrococcaceae	Unassigned	Unassigned	28
C. escoces Bd-	bdf8a26094624622d68509a87fa75ba7	Firmicutes	Bacillales	Bacillaceae	Bacillus	cereus	28
C. escoces Bd-	107273e73071282e4d0f4a0b46548da5	Proteobacteria	Aeromonadales	Aeromonadaceae	Unassigned	Unassigned	139
C. escoces Bd-	efbe1f58b1e2984ddc53a64f047d94ff	Proteobacteria	Burkholderiales	Oxalobacteraceae	Janthinobacterium	lividum	10
C. escoces Bd-	945184b6386c192c0066e0a98a154780	Proteobacteria	Enterobacteriales	Enterobacteriaceae	Unassigned	Unassigned	14
C. escoces Bd-	0ddcd311e02f742e2e0e61ce02cf9c29	Proteobacteria	Pseudomonadales	Pseudomonadaceae	Pseudomonas	Unassigned	143
C. escoces Bd-	8b5884acc8c736df09c4260b50dc9297	Proteobacteria	Pseudomonadales	Pseudomonadaceae	Pseudomonas	viridiflava	92
C. escoces Bd-	a9164d01308501b576afa06256a15b0f	Proteobacteria	Rhizobiales	Rhizobiaceae	Rhizobium	Unassigned	8
