# Supplementary material for: Moving Beyond the Host: Unraveling the Skin Microbiome of Endangered Costa Rican Amphibians
Source: Front Microbiol. 2019 Sep 12;10:2060. doi: 10.3389/fmicb.2019.02060 (PMC6751270; doi:10.3389/fmicb.2019.02060)
Supplement: Supplementary file 3 [file Data_Sheet_3.xlsx]

## Sheet: antiBd_ASV_lifestage
Supplementary Table S3. Putative anti-Bd ASVs present on the skin microbiome across the life stages of Lithobates vibicarius.
Life stage	ASV id	Phylum	Order	Family	Genus	Species	Abundance
Tadpole	497a26126c9e726c768bdec79e8c4e9b	Actinobacteria	Actinomycetales	Microbacteriaceae	Curtobacterium	Unassigned	74
Tadpole	227253fef87fe5013141954fceea878d	Actinobacteria	Actinomycetales	Micrococcaceae	Arthrobacter	Unassigned	107
Tadpole	0c579d21280801f02a641e1608606927	Actinobacteria	Actinomycetales	Micrococcaceae	Micrococcus	luteus	698
Tadpole	7ff346973a282aa55de296afdb5d74af	Actinobacteria	Actinomycetales	Micrococcaceae	Unassigned	Unassigned	133
Tadpole	4e0481f68111cd3463386f70247922bb	Bacteroidetes	Flavobacteriales	[Weeksellaceae]	Chryseobacterium	Unassigned	2
Tadpole	e61a7bc42a30f0ca4f170b5e3f6cad0c	Bacteroidetes	Flavobacteriales	[Weeksellaceae]	Chryseobacterium	Unassigned	137
Tadpole	5afec052157f7768bf459883f118a638	Bacteroidetes	Flavobacteriales	Flavobacteriaceae	Flavobacterium	succinicans	160
Tadpole	68262884f1021c896f8e1bf7348d773c	Bacteroidetes	Flavobacteriales	Flavobacteriaceae	Flavobacterium	succinicans	4
Tadpole	8ef752e645507636c4fc4b8c3b77f7a1	Bacteroidetes	Flavobacteriales	Flavobacteriaceae	Flavobacterium	succinicans	78
Tadpole	945f562bda86790338922e12f9854407	Bacteroidetes	Flavobacteriales	Flavobacteriaceae	Flavobacterium	succinicans	119
Tadpole	a26da340960942d894b28559f2430838	Bacteroidetes	Flavobacteriales	Flavobacteriaceae	Flavobacterium	succinicans	23
Tadpole	cd93017c92a76a9ce9abbee5f54f88bb	Bacteroidetes	Flavobacteriales	Flavobacteriaceae	Flavobacterium	succinicans	83
Tadpole	8553bd0dbb73c5fa6fe8f4481fa62bbb	Bacteroidetes	Sphingobacteriales	Sphingobacteriaceae	Pedobacter	Unassigned	2643
Tadpole	d15bd1dcb9de71d7452648673a59f5b8	Bacteroidetes	Sphingobacteriales	Sphingobacteriaceae	Pedobacter	Unassigned	33
Tadpole	eed4445c6828c17a10169e46afa6fa5c	Bacteroidetes	Sphingobacteriales	Sphingobacteriaceae	Pedobacter	Unassigned	82
Tadpole	bdf8a26094624622d68509a87fa75ba7	Firmicutes	Bacillales	Bacillaceae	Bacillus	cereus	66
Tadpole	7d88cb85b80e0024b54a61e7a6da3bf0	Firmicutes	Bacillales	Bacillaceae	Bacillus	muralis	44
Tadpole	240a30949d8516a7daf4fcc9ae9409a3	Firmicutes	Bacillales	Planococcaceae	Unassigned	Unassigned	65
Tadpole	922d33a2963d3e87a3d4df6b82371235	Firmicutes	Bacillales	Staphylococcaceae	Staphylococcus	Unassigned	787
Tadpole	107273e73071282e4d0f4a0b46548da5	Proteobacteria	Aeromonadales	Aeromonadaceae	Unassigned	Unassigned	225
Tadpole	76fe5bfaf9792607e41a95889d28ca32	Proteobacteria	Burkholderiales	Comamonadaceae	Comamonas	Unassigned	51
Tadpole	a1d83433e07f97fd446f7ff512e44fc6	Proteobacteria	Burkholderiales	Comamonadaceae	Comamonas	Unassigned	10
Tadpole	868e0165fe32a8925b7f20afa5e1dbfc	Proteobacteria	Burkholderiales	Comamonadaceae	Unassigned	Unassigned	373
Tadpole	cff91f92ebadff0ecf455925e3e91b54	Proteobacteria	Burkholderiales	Comamonadaceae	Unassigned	Unassigned	21
Tadpole	d32e579b3ae7b2aae8d5bf9f027c29af	Proteobacteria	Burkholderiales	Comamonadaceae	Unassigned	Unassigned	759
Tadpole	d3530350480a2196e24a004fa0027558	Proteobacteria	Burkholderiales	Comamonadaceae	Unassigned	Unassigned	221
Tadpole	df71de0e92459aa808364311135bb8fc	Proteobacteria	Burkholderiales	Comamonadaceae	Variovorax	paradoxus	207
Tadpole	efbe1f58b1e2984ddc53a64f047d94ff	Proteobacteria	Burkholderiales	Oxalobacteraceae	Janthinobacterium	lividum	1488
Tadpole	4608fae4bbc9964cdd17af8782f2155e	Proteobacteria	Burkholderiales	Oxalobacteraceae	Janthinobacterium	Unassigned	64
Tadpole	f37fc1dccfeba0004cbeb4f1ad6083c6	Proteobacteria	Burkholderiales	Oxalobacteraceae	Janthinobacterium	Unassigned	429
Tadpole	a537d8bab85c83b0e74c73c55790324b	Proteobacteria	Caulobacterales	Caulobacteraceae	Unassigned	Unassigned	595
Tadpole	5673ae66819e3bdbbc09461e4959159e	Proteobacteria	Enterobacteriales	Enterobacteriaceae	Erwinia	Unassigned	271
Tadpole	6110f28a1de867a9983a8a28ecf4e533	Proteobacteria	Enterobacteriales	Enterobacteriaceae	Erwinia	Unassigned	21
Tadpole	82dece6e35540738ba450a0c3a90b5a0	Proteobacteria	Enterobacteriales	Enterobacteriaceae	Serratia	marcescens	19
Tadpole	4cbfff144d4e7a4e0f4619ed505be070	Proteobacteria	Enterobacteriales	Enterobacteriaceae	Unassigned	Unassigned	421
Tadpole	63afe8e6aac58bf0d670a82ca5bc574c	Proteobacteria	Enterobacteriales	Enterobacteriaceae	Unassigned	Unassigned	1419
Tadpole	945184b6386c192c0066e0a98a154780	Proteobacteria	Enterobacteriales	Enterobacteriaceae	Unassigned	Unassigned	12180
Tadpole	fb5c2aa7e7a97d1ba29b2c9405cb6a41	Proteobacteria	Enterobacteriales	Enterobacteriaceae	Unassigned	Unassigned	40
Tadpole	3481fa43fe5fba6aecdc7f9aae6ed9c0	Proteobacteria	Enterobacteriales	Enterobacteriaceae	Yersinia	Unassigned	28
Tadpole	48bbd0a926ae1c503b28d0ec0c3562ce	Proteobacteria	Neisseriales	Neisseriaceae	Chromobacterium	Unassigned	14
Tadpole	9b34cf27cc2ce4f884387b72d7cbdf7a	Proteobacteria	Neisseriales	Neisseriaceae	Chromobacterium	Unassigned	17
Tadpole	3ebe761bfb1238c87195d431f41bf976	Proteobacteria	Pseudomonadales	Moraxellaceae	Acinetobacter	johnsonii	4124
Tadpole	3d5baff45729bf2214074c2e9f77ad10	Proteobacteria	Pseudomonadales	Moraxellaceae	Acinetobacter	rhizosphaerae	258
Tadpole	69179c4a6011d0c9d30036cf18626520	Proteobacteria	Pseudomonadales	Moraxellaceae	Acinetobacter	Unassigned	273
Tadpole	d15bc449222795a9ff230013aa633686	Proteobacteria	Pseudomonadales	Moraxellaceae	Acinetobacter	Unassigned	2599
Tadpole	ea403646ed22d679fa4586263d8fc32f	Proteobacteria	Pseudomonadales	Moraxellaceae	Acinetobacter	Unassigned	72
Tadpole	a47f1d9b166707448add5c1c113eb511	Proteobacteria	Pseudomonadales	Pseudomonadaceae	Pseudomonas	alcaligenes	83
Tadpole	99e433a3ce4d5290445f668df2c9147e	Proteobacteria	Pseudomonadales	Pseudomonadaceae	Pseudomonas	fragi	27
Tadpole	0ddcd311e02f742e2e0e61ce02cf9c29	Proteobacteria	Pseudomonadales	Pseudomonadaceae	Pseudomonas	Unassigned	703
Tadpole	0f18144d308ada95632ab5193d92073f	Proteobacteria	Pseudomonadales	Pseudomonadaceae	Pseudomonas	Unassigned	34235
Tadpole	1bc599cac5647c5c30496e93ca551557	Proteobacteria	Pseudomonadales	Pseudomonadaceae	Pseudomonas	Unassigned	84
Tadpole	38c27ceaed634984c1225a82648cf571	Proteobacteria	Pseudomonadales	Pseudomonadaceae	Pseudomonas	Unassigned	72
Tadpole	5648dccee530d68ceb3e4d7d22cf8756	Proteobacteria	Pseudomonadales	Pseudomonadaceae	Pseudomonas	Unassigned	3174
Tadpole	9866bbfa07c43887e847a79d22626583	Proteobacteria	Pseudomonadales	Pseudomonadaceae	Pseudomonas	Unassigned	111
Tadpole	9af3467db68cf6063627304cecd46a65	Proteobacteria	Pseudomonadales	Pseudomonadaceae	Pseudomonas	Unassigned	67
Tadpole	9cca219ac7e1d9722ab63545dc219ecd	Proteobacteria	Pseudomonadales	Pseudomonadaceae	Pseudomonas	Unassigned	32
Tadpole	c06ccd1f7d57566ef669942328b1a946	Proteobacteria	Pseudomonadales	Pseudomonadaceae	Pseudomonas	Unassigned	186
Tadpole	637b9b3f4d1cbb1a10c07817619cdf69	Proteobacteria	Pseudomonadales	Pseudomonadaceae	Pseudomonas	veronii	25780
Tadpole	f8aeec3c1ff0f4e7e1c829e4db0618d9	Proteobacteria	Pseudomonadales	Pseudomonadaceae	Pseudomonas	veronii	11807
Tadpole	8b5884acc8c736df09c4260b50dc9297	Proteobacteria	Pseudomonadales	Pseudomonadaceae	Pseudomonas	viridiflava	33
Tadpole	b4289ab0a9a00034c1fbce477b2c4ded	Proteobacteria	Pseudomonadales	Pseudomonadaceae	Pseudomonas	viridiflava	51
Tadpole	d0ec34dbfb350b13b941d51df55d392e	Proteobacteria	Pseudomonadales	Pseudomonadaceae	Pseudomonas	viridiflava	105
Tadpole	fdee1b26073e211295a52f694af38bbd	Proteobacteria	Pseudomonadales	Pseudomonadaceae	Pseudomonas	viridiflava	29
Tadpole	78db7fa6b16b73b101fbb8b282b5330e	Proteobacteria	Pseudomonadales	Pseudomonadaceae	Unassigned	Unassigned	2338
Tadpole	92f1720367db58c68a96eceb9feb416a	Proteobacteria	Rhizobiales	Methylobacteriaceae	Unassigned	Unassigned	547
Tadpole	a9164d01308501b576afa06256a15b0f	Proteobacteria	Rhizobiales	Rhizobiaceae	Rhizobium	Unassigned	64
Tadpole	7ead17a076e7b7b419bf50abe7eee3f4	Proteobacteria	Rhizobiales	Unassigned	Unassigned	Unassigned	28
Tadpole	26f173c04574871aba8876838e2d9e61	Proteobacteria	Sphingomonadales	Sphingomonadaceae	Novosphingobium	Unassigned	29
Tadpole	10afda2baef44de4c584a6641de399b1	Proteobacteria	Sphingomonadales	Sphingomonadaceae	Sphingomonas	yabuuchiae	305
Tadpole	2bbb28b70c3a3757e48663f4d0003ecc	Proteobacteria	Sphingomonadales	Sphingomonadaceae	Unassigned	Unassigned	43
Tadpole	d5ec6e3746c3bf504e27b35890e98b50	Proteobacteria	Xanthomonadales	Xanthomonadaceae	Luteibacter	rhizovicinus	651
Tadpole	496ecde24f9ab698992413d3d4f04b5f	Proteobacteria	Xanthomonadales	Xanthomonadaceae	Stenotrophomonas	maltophilia	8032
Tadpole	dcba105f35d8ebc9e22269c7491ad3a7	Proteobacteria	Xanthomonadales	Xanthomonadaceae	Stenotrophomonas	Unassigned	149
Tadpole	fb67b286b0f781b0de13d50179318995	Proteobacteria	Xanthomonadales	Xanthomonadaceae	Stenotrophomonas	Unassigned	8
Juvenile	0c579d21280801f02a641e1608606927	Actinobacteria	Actinomycetales	Micrococcaceae	Micrococcus	luteus	106
Juvenile	7ff346973a282aa55de296afdb5d74af	Actinobacteria	Actinomycetales	Micrococcaceae	Unassigned	Unassigned	262
Juvenile	e61a7bc42a30f0ca4f170b5e3f6cad0c	Bacteroidetes	Flavobacteriales	[Weeksellaceae]	Chryseobacterium	Unassigned	66
Juvenile	fccbdff8fac6bb4a77fa3e3d96e7ec2a	Bacteroidetes	Flavobacteriales	[Weeksellaceae]	Chryseobacterium	Unassigned	570
Juvenile	5afec052157f7768bf459883f118a638	Bacteroidetes	Flavobacteriales	Flavobacteriaceae	Flavobacterium	succinicans	46
Juvenile	a26da340960942d894b28559f2430838	Bacteroidetes	Flavobacteriales	Flavobacteriaceae	Flavobacterium	succinicans	275
Juvenile	cd93017c92a76a9ce9abbee5f54f88bb	Bacteroidetes	Flavobacteriales	Flavobacteriaceae	Flavobacterium	succinicans	87
Juvenile	a759c2ceb519ebf954cac2c2257921a3	Bacteroidetes	Sphingobacteriales	Sphingobacteriaceae	Pedobacter	Unassigned	32
Juvenile	d15bd1dcb9de71d7452648673a59f5b8	Bacteroidetes	Sphingobacteriales	Sphingobacteriaceae	Pedobacter	Unassigned	346
Juvenile	bdf8a26094624622d68509a87fa75ba7	Firmicutes	Bacillales	Bacillaceae	Bacillus	cereus	53
Juvenile	7d88cb85b80e0024b54a61e7a6da3bf0	Firmicutes	Bacillales	Bacillaceae	Bacillus	muralis	91
Juvenile	922d33a2963d3e87a3d4df6b82371235	Firmicutes	Bacillales	Staphylococcaceae	Staphylococcus	Unassigned	737
Juvenile	107273e73071282e4d0f4a0b46548da5	Proteobacteria	Aeromonadales	Aeromonadaceae	Unassigned	Unassigned	223
Juvenile	868e0165fe32a8925b7f20afa5e1dbfc	Proteobacteria	Burkholderiales	Comamonadaceae	Unassigned	Unassigned	173
Juvenile	cff91f92ebadff0ecf455925e3e91b54	Proteobacteria	Burkholderiales	Comamonadaceae	Unassigned	Unassigned	201
Juvenile	d3530350480a2196e24a004fa0027558	Proteobacteria	Burkholderiales	Comamonadaceae	Unassigned	Unassigned	2257
Juvenile	df71de0e92459aa808364311135bb8fc	Proteobacteria	Burkholderiales	Comamonadaceae	Variovorax	paradoxus	258
Juvenile	efbe1f58b1e2984ddc53a64f047d94ff	Proteobacteria	Burkholderiales	Oxalobacteraceae	Janthinobacterium	lividum	388
Juvenile	4608fae4bbc9964cdd17af8782f2155e	Proteobacteria	Burkholderiales	Oxalobacteraceae	Janthinobacterium	Unassigned	83
Juvenile	540e04eb50350920063f25b701d7308d	Proteobacteria	Burkholderiales	Oxalobacteraceae	Janthinobacterium	Unassigned	441
Juvenile	f37fc1dccfeba0004cbeb4f1ad6083c6	Proteobacteria	Burkholderiales	Oxalobacteraceae	Janthinobacterium	Unassigned	3019
Juvenile	a537d8bab85c83b0e74c73c55790324b	Proteobacteria	Caulobacterales	Caulobacteraceae	Unassigned	Unassigned	121
Juvenile	4d72007c70f4abc0bf9e8fe8b826d07d	Proteobacteria	Enterobacteriales	Enterobacteriaceae	Citrobacter	Unassigned	849
Juvenile	325b4d7fac7f2d2d18bceaf80b945bbe	Proteobacteria	Enterobacteriales	Enterobacteriaceae	Erwinia	Unassigned	17
Juvenile	6110f28a1de867a9983a8a28ecf4e533	Proteobacteria	Enterobacteriales	Enterobacteriaceae	Erwinia	Unassigned	651
Juvenile	63afe8e6aac58bf0d670a82ca5bc574c	Proteobacteria	Enterobacteriales	Enterobacteriaceae	Unassigned	Unassigned	1968
Juvenile	945184b6386c192c0066e0a98a154780	Proteobacteria	Enterobacteriales	Enterobacteriaceae	Unassigned	Unassigned	2581
Juvenile	fb5c2aa7e7a97d1ba29b2c9405cb6a41	Proteobacteria	Enterobacteriales	Enterobacteriaceae	Unassigned	Unassigned	343
Juvenile	3481fa43fe5fba6aecdc7f9aae6ed9c0	Proteobacteria	Enterobacteriales	Enterobacteriaceae	Yersinia	Unassigned	1055
Juvenile	48bbd0a926ae1c503b28d0ec0c3562ce	Proteobacteria	Neisseriales	Neisseriaceae	Chromobacterium	Unassigned	133
Juvenile	945113ad58879997b62a957cb582e659	Proteobacteria	Neisseriales	Neisseriaceae	Chromobacterium	Unassigned	241
Juvenile	9b34cf27cc2ce4f884387b72d7cbdf7a	Proteobacteria	Neisseriales	Neisseriaceae	Chromobacterium	Unassigned	109
Juvenile	3ebe761bfb1238c87195d431f41bf976	Proteobacteria	Pseudomonadales	Moraxellaceae	Acinetobacter	johnsonii	834
Juvenile	69179c4a6011d0c9d30036cf18626520	Proteobacteria	Pseudomonadales	Moraxellaceae	Acinetobacter	Unassigned	47
Juvenile	d15bc449222795a9ff230013aa633686	Proteobacteria	Pseudomonadales	Moraxellaceae	Acinetobacter	Unassigned	123
Juvenile	0ddcd311e02f742e2e0e61ce02cf9c29	Proteobacteria	Pseudomonadales	Pseudomonadaceae	Pseudomonas	Unassigned	298
Juvenile	0f18144d308ada95632ab5193d92073f	Proteobacteria	Pseudomonadales	Pseudomonadaceae	Pseudomonas	Unassigned	7296
Juvenile	1bc599cac5647c5c30496e93ca551557	Proteobacteria	Pseudomonadales	Pseudomonadaceae	Pseudomonas	Unassigned	132
Juvenile	38c27ceaed634984c1225a82648cf571	Proteobacteria	Pseudomonadales	Pseudomonadaceae	Pseudomonas	Unassigned	402
Juvenile	5648dccee530d68ceb3e4d7d22cf8756	Proteobacteria	Pseudomonadales	Pseudomonadaceae	Pseudomonas	Unassigned	1823
Juvenile	c06ccd1f7d57566ef669942328b1a946	Proteobacteria	Pseudomonadales	Pseudomonadaceae	Pseudomonas	Unassigned	537
Juvenile	c10442f1117bbfe857fcc8b57429324e	Proteobacteria	Pseudomonadales	Pseudomonadaceae	Pseudomonas	Unassigned	5452
Juvenile	637b9b3f4d1cbb1a10c07817619cdf69	Proteobacteria	Pseudomonadales	Pseudomonadaceae	Pseudomonas	veronii	14539
Juvenile	f8aeec3c1ff0f4e7e1c829e4db0618d9	Proteobacteria	Pseudomonadales	Pseudomonadaceae	Pseudomonas	veronii	4220
Juvenile	8b5884acc8c736df09c4260b50dc9297	Proteobacteria	Pseudomonadales	Pseudomonadaceae	Pseudomonas	viridiflava	655
Juvenile	b4289ab0a9a00034c1fbce477b2c4ded	Proteobacteria	Pseudomonadales	Pseudomonadaceae	Pseudomonas	viridiflava	18
Juvenile	d0ec34dbfb350b13b941d51df55d392e	Proteobacteria	Pseudomonadales	Pseudomonadaceae	Pseudomonas	viridiflava	643
Juvenile	78db7fa6b16b73b101fbb8b282b5330e	Proteobacteria	Pseudomonadales	Pseudomonadaceae	Unassigned	Unassigned	869
Juvenile	92f1720367db58c68a96eceb9feb416a	Proteobacteria	Rhizobiales	Methylobacteriaceae	Unassigned	Unassigned	39
Juvenile	06bb3fa895e072e060638ec1131d0d3c	Proteobacteria	Rhizobiales	Rhizobiaceae	Agrobacterium	Unassigned	14
Juvenile	a9164d01308501b576afa06256a15b0f	Proteobacteria	Rhizobiales	Rhizobiaceae	Rhizobium	Unassigned	53
Juvenile	7ead17a076e7b7b419bf50abe7eee3f4	Proteobacteria	Rhizobiales	Unassigned	Unassigned	Unassigned	88
Juvenile	10afda2baef44de4c584a6641de399b1	Proteobacteria	Sphingomonadales	Sphingomonadaceae	Sphingomonas	yabuuchiae	31
Juvenile	d5ec6e3746c3bf504e27b35890e98b50	Proteobacteria	Xanthomonadales	Xanthomonadaceae	Luteibacter	rhizovicinus	49
Juvenile	496ecde24f9ab698992413d3d4f04b5f	Proteobacteria	Xanthomonadales	Xanthomonadaceae	Stenotrophomonas	maltophilia	1085
Juvenile	912f795ef3617aeb65ff9ad69b9567a8	Proteobacteria	Xanthomonadales	Xanthomonadaceae	Stenotrophomonas	Unassigned	51
Juvenile	dcba105f35d8ebc9e22269c7491ad3a7	Proteobacteria	Xanthomonadales	Xanthomonadaceae	Stenotrophomonas	Unassigned	35
Juvenile	fb67b286b0f781b0de13d50179318995	Proteobacteria	Xanthomonadales	Xanthomonadaceae	Stenotrophomonas	Unassigned	2688
Adult	1354d8eddb9222983aca5a2fd2c6c7a5	Actinobacteria	Actinomycetales	Brevibacteriaceae	Brevibacterium	aureum	80
Adult	497a26126c9e726c768bdec79e8c4e9b	Actinobacteria	Actinomycetales	Microbacteriaceae	Curtobacterium	Unassigned	982
Adult	d66072bb4e903a9c1a95728d29427410	Actinobacteria	Actinomycetales	Microbacteriaceae	Curtobacterium	Unassigned	66
Adult	0c579d21280801f02a641e1608606927	Actinobacteria	Actinomycetales	Micrococcaceae	Micrococcus	luteus	402
Adult	7ff346973a282aa55de296afdb5d74af	Actinobacteria	Actinomycetales	Micrococcaceae	Unassigned	Unassigned	4089
Adult	12e2bb64d262590c8c32d2b090882e42	Actinobacteria	Actinomycetales	Streptomycetaceae	Unassigned	Unassigned	53
Adult	4e0481f68111cd3463386f70247922bb	Bacteroidetes	Flavobacteriales	[Weeksellaceae]	Chryseobacterium	Unassigned	105
Adult	e61a7bc42a30f0ca4f170b5e3f6cad0c	Bacteroidetes	Flavobacteriales	[Weeksellaceae]	Chryseobacterium	Unassigned	295
Adult	fccbdff8fac6bb4a77fa3e3d96e7ec2a	Bacteroidetes	Flavobacteriales	[Weeksellaceae]	Chryseobacterium	Unassigned	340
Adult	fe8d1e67790b18f7c5b3fa1d13d4061c	Bacteroidetes	Flavobacteriales	[Weeksellaceae]	Chryseobacterium	Unassigned	57
Adult	5afec052157f7768bf459883f118a638	Bacteroidetes	Flavobacteriales	Flavobacteriaceae	Flavobacterium	succinicans	568
Adult	68262884f1021c896f8e1bf7348d773c	Bacteroidetes	Flavobacteriales	Flavobacteriaceae	Flavobacterium	succinicans	119
Adult	8ef752e645507636c4fc4b8c3b77f7a1	Bacteroidetes	Flavobacteriales	Flavobacteriaceae	Flavobacterium	succinicans	307
Adult	945f562bda86790338922e12f9854407	Bacteroidetes	Flavobacteriales	Flavobacteriaceae	Flavobacterium	succinicans	95
Adult	a26da340960942d894b28559f2430838	Bacteroidetes	Flavobacteriales	Flavobacteriaceae	Flavobacterium	succinicans	238
Adult	cd93017c92a76a9ce9abbee5f54f88bb	Bacteroidetes	Flavobacteriales	Flavobacteriaceae	Flavobacterium	succinicans	301
Adult	8553bd0dbb73c5fa6fe8f4481fa62bbb	Bacteroidetes	Sphingobacteriales	Sphingobacteriaceae	Pedobacter	Unassigned	151
Adult	a759c2ceb519ebf954cac2c2257921a3	Bacteroidetes	Sphingobacteriales	Sphingobacteriaceae	Pedobacter	Unassigned	43
Adult	d15bd1dcb9de71d7452648673a59f5b8	Bacteroidetes	Sphingobacteriales	Sphingobacteriaceae	Pedobacter	Unassigned	521
Adult	eed4445c6828c17a10169e46afa6fa5c	Bacteroidetes	Sphingobacteriales	Sphingobacteriaceae	Pedobacter	Unassigned	60
Adult	10b890326e2b0b15509aefb95d0d6b79	Bacteroidetes	Sphingobacteriales	Sphingobacteriaceae	Sphingobacterium	multivorum	124
Adult	bdf8a26094624622d68509a87fa75ba7	Firmicutes	Bacillales	Bacillaceae	Bacillus	cereus	178
Adult	7d88cb85b80e0024b54a61e7a6da3bf0	Firmicutes	Bacillales	Bacillaceae	Bacillus	muralis	201
Adult	922d33a2963d3e87a3d4df6b82371235	Firmicutes	Bacillales	Staphylococcaceae	Staphylococcus	Unassigned	115
Adult	107273e73071282e4d0f4a0b46548da5	Proteobacteria	Aeromonadales	Aeromonadaceae	Unassigned	Unassigned	5345
Adult	76fe5bfaf9792607e41a95889d28ca32	Proteobacteria	Burkholderiales	Comamonadaceae	Comamonas	Unassigned	112
Adult	a1d83433e07f97fd446f7ff512e44fc6	Proteobacteria	Burkholderiales	Comamonadaceae	Comamonas	Unassigned	42
Adult	868e0165fe32a8925b7f20afa5e1dbfc	Proteobacteria	Burkholderiales	Comamonadaceae	Unassigned	Unassigned	203
Adult	d32e579b3ae7b2aae8d5bf9f027c29af	Proteobacteria	Burkholderiales	Comamonadaceae	Unassigned	Unassigned	992
Adult	d3530350480a2196e24a004fa0027558	Proteobacteria	Burkholderiales	Comamonadaceae	Unassigned	Unassigned	1380
Adult	f36c50279a8fa1c121cb9dda1ab1cb42	Proteobacteria	Burkholderiales	Comamonadaceae	Unassigned	Unassigned	138
Adult	df71de0e92459aa808364311135bb8fc	Proteobacteria	Burkholderiales	Comamonadaceae	Variovorax	paradoxus	235
Adult	efbe1f58b1e2984ddc53a64f047d94ff	Proteobacteria	Burkholderiales	Oxalobacteraceae	Janthinobacterium	lividum	1654
Adult	4608fae4bbc9964cdd17af8782f2155e	Proteobacteria	Burkholderiales	Oxalobacteraceae	Janthinobacterium	Unassigned	915
Adult	540e04eb50350920063f25b701d7308d	Proteobacteria	Burkholderiales	Oxalobacteraceae	Janthinobacterium	Unassigned	354
Adult	a8377fd1db22cfbfa2ceb1d14d392dc2	Proteobacteria	Burkholderiales	Oxalobacteraceae	Janthinobacterium	Unassigned	2119
Adult	f37fc1dccfeba0004cbeb4f1ad6083c6	Proteobacteria	Burkholderiales	Oxalobacteraceae	Janthinobacterium	Unassigned	2945
Adult	a537d8bab85c83b0e74c73c55790324b	Proteobacteria	Caulobacterales	Caulobacteraceae	Unassigned	Unassigned	274
Adult	4d72007c70f4abc0bf9e8fe8b826d07d	Proteobacteria	Enterobacteriales	Enterobacteriaceae	Citrobacter	Unassigned	5808
Adult	325b4d7fac7f2d2d18bceaf80b945bbe	Proteobacteria	Enterobacteriales	Enterobacteriaceae	Erwinia	Unassigned	1031
Adult	5673ae66819e3bdbbc09461e4959159e	Proteobacteria	Enterobacteriales	Enterobacteriaceae	Erwinia	Unassigned	2761
Adult	6110f28a1de867a9983a8a28ecf4e533	Proteobacteria	Enterobacteriales	Enterobacteriaceae	Erwinia	Unassigned	762
Adult	82dece6e35540738ba450a0c3a90b5a0	Proteobacteria	Enterobacteriales	Enterobacteriaceae	Serratia	marcescens	193
Adult	4850a238b7fbbd5ffa204c5a5a396f2c	Proteobacteria	Enterobacteriales	Enterobacteriaceae	Serratia	Unassigned	773
Adult	3b94c19ef326eea0918e1c3d244c999c	Proteobacteria	Enterobacteriales	Enterobacteriaceae	Unassigned	Unassigned	380
Adult	4cbfff144d4e7a4e0f4619ed505be070	Proteobacteria	Enterobacteriales	Enterobacteriaceae	Unassigned	Unassigned	412
Adult	63afe8e6aac58bf0d670a82ca5bc574c	Proteobacteria	Enterobacteriales	Enterobacteriaceae	Unassigned	Unassigned	3214
Adult	945184b6386c192c0066e0a98a154780	Proteobacteria	Enterobacteriales	Enterobacteriaceae	Unassigned	Unassigned	12095
Adult	9664cae1104ed11cba60a2552c35cae7	Proteobacteria	Enterobacteriales	Enterobacteriaceae	Unassigned	Unassigned	418
Adult	fb5c2aa7e7a97d1ba29b2c9405cb6a41	Proteobacteria	Enterobacteriales	Enterobacteriaceae	Unassigned	Unassigned	147
Adult	3481fa43fe5fba6aecdc7f9aae6ed9c0	Proteobacteria	Enterobacteriales	Enterobacteriaceae	Yersinia	Unassigned	629
Adult	48bbd0a926ae1c503b28d0ec0c3562ce	Proteobacteria	Neisseriales	Neisseriaceae	Chromobacterium	Unassigned	7
Adult	3ebe761bfb1238c87195d431f41bf976	Proteobacteria	Pseudomonadales	Moraxellaceae	Acinetobacter	johnsonii	17178
Adult	3d5baff45729bf2214074c2e9f77ad10	Proteobacteria	Pseudomonadales	Moraxellaceae	Acinetobacter	rhizosphaerae	2606
Adult	69179c4a6011d0c9d30036cf18626520	Proteobacteria	Pseudomonadales	Moraxellaceae	Acinetobacter	Unassigned	827
Adult	d15bc449222795a9ff230013aa633686	Proteobacteria	Pseudomonadales	Moraxellaceae	Acinetobacter	Unassigned	3182
Adult	4019a0db69203ceddd0667b9258beb3a	Proteobacteria	Pseudomonadales	Pseudomonadaceae	Pseudomonas	fragi	218
Adult	77a1e8bc25be2a0afd352762ed9497ce	Proteobacteria	Pseudomonadales	Pseudomonadaceae	Pseudomonas	fragi	317
Adult	99e433a3ce4d5290445f668df2c9147e	Proteobacteria	Pseudomonadales	Pseudomonadaceae	Pseudomonas	fragi	232
Adult	0ddcd311e02f742e2e0e61ce02cf9c29	Proteobacteria	Pseudomonadales	Pseudomonadaceae	Pseudomonas	Unassigned	1512
Adult	0f18144d308ada95632ab5193d92073f	Proteobacteria	Pseudomonadales	Pseudomonadaceae	Pseudomonas	Unassigned	21504
Adult	1bc599cac5647c5c30496e93ca551557	Proteobacteria	Pseudomonadales	Pseudomonadaceae	Pseudomonas	Unassigned	2561
Adult	43fddf1528d4a98928fd8c3a8ac23bfd	Proteobacteria	Pseudomonadales	Pseudomonadaceae	Pseudomonas	Unassigned	331
Adult	5648dccee530d68ceb3e4d7d22cf8756	Proteobacteria	Pseudomonadales	Pseudomonadaceae	Pseudomonas	Unassigned	4076
Adult	6376ea6dab7d0fde3cd66f53b57e1484	Proteobacteria	Pseudomonadales	Pseudomonadaceae	Pseudomonas	Unassigned	245
Adult	9af3467db68cf6063627304cecd46a65	Proteobacteria	Pseudomonadales	Pseudomonadaceae	Pseudomonas	Unassigned	189
Adult	9cca219ac7e1d9722ab63545dc219ecd	Proteobacteria	Pseudomonadales	Pseudomonadaceae	Pseudomonas	Unassigned	524
Adult	c06ccd1f7d57566ef669942328b1a946	Proteobacteria	Pseudomonadales	Pseudomonadaceae	Pseudomonas	Unassigned	1870
Adult	c10442f1117bbfe857fcc8b57429324e	Proteobacteria	Pseudomonadales	Pseudomonadaceae	Pseudomonas	Unassigned	372
Adult	e9545cc5d58b98d95f826c8b3a897e78	Proteobacteria	Pseudomonadales	Pseudomonadaceae	Pseudomonas	Unassigned	682
Adult	637b9b3f4d1cbb1a10c07817619cdf69	Proteobacteria	Pseudomonadales	Pseudomonadaceae	Pseudomonas	veronii	7690
Adult	f8aeec3c1ff0f4e7e1c829e4db0618d9	Proteobacteria	Pseudomonadales	Pseudomonadaceae	Pseudomonas	veronii	4743
Adult	86d6db0b6e15510fa5d27ceae8fd5e0d	Proteobacteria	Pseudomonadales	Pseudomonadaceae	Pseudomonas	viridiflava	402
Adult	8b5884acc8c736df09c4260b50dc9297	Proteobacteria	Pseudomonadales	Pseudomonadaceae	Pseudomonas	viridiflava	1905
Adult	a9e421c1df2f5939b90420375d78d3c1	Proteobacteria	Pseudomonadales	Pseudomonadaceae	Pseudomonas	viridiflava	145
Adult	b4289ab0a9a00034c1fbce477b2c4ded	Proteobacteria	Pseudomonadales	Pseudomonadaceae	Pseudomonas	viridiflava	426
Adult	d0ec34dbfb350b13b941d51df55d392e	Proteobacteria	Pseudomonadales	Pseudomonadaceae	Pseudomonas	viridiflava	1524
Adult	fdee1b26073e211295a52f694af38bbd	Proteobacteria	Pseudomonadales	Pseudomonadaceae	Pseudomonas	viridiflava	65
Adult	5aec9bd35889489e4a05c78a82358060	Proteobacteria	Pseudomonadales	Pseudomonadaceae	Unassigned	Unassigned	628
Adult	78db7fa6b16b73b101fbb8b282b5330e	Proteobacteria	Pseudomonadales	Pseudomonadaceae	Unassigned	Unassigned	2194
Adult	ea136a7b581ca452588009424c1ab52f	Proteobacteria	Pseudomonadales	Pseudomonadaceae	Unassigned	Unassigned	1227
Adult	92f1720367db58c68a96eceb9feb416a	Proteobacteria	Rhizobiales	Methylobacteriaceae	Unassigned	Unassigned	875
Adult	06bb3fa895e072e060638ec1131d0d3c	Proteobacteria	Rhizobiales	Rhizobiaceae	Agrobacterium	Unassigned	40
Adult	e1c7d97fe13e9127d225d76a1feb8c78	Proteobacteria	Rhizobiales	Rhizobiaceae	Agrobacterium	Unassigned	469
Adult	7e8d4aa8fe2e2253d3aba3e515ca2c51	Proteobacteria	Rhizobiales	Rhizobiaceae	Rhizobium	Unassigned	131
Adult	a9164d01308501b576afa06256a15b0f	Proteobacteria	Rhizobiales	Rhizobiaceae	Rhizobium	Unassigned	405
Adult	7ead17a076e7b7b419bf50abe7eee3f4	Proteobacteria	Rhizobiales	Unassigned	Unassigned	Unassigned	264
Adult	26f173c04574871aba8876838e2d9e61	Proteobacteria	Sphingomonadales	Sphingomonadaceae	Novosphingobium	Unassigned	27
Adult	10afda2baef44de4c584a6641de399b1	Proteobacteria	Sphingomonadales	Sphingomonadaceae	Sphingomonas	yabuuchiae	186
Adult	2bbb28b70c3a3757e48663f4d0003ecc	Proteobacteria	Sphingomonadales	Sphingomonadaceae	Unassigned	Unassigned	44
Adult	d5ec6e3746c3bf504e27b35890e98b50	Proteobacteria	Xanthomonadales	Xanthomonadaceae	Luteibacter	rhizovicinus	503
Adult	496ecde24f9ab698992413d3d4f04b5f	Proteobacteria	Xanthomonadales	Xanthomonadaceae	Stenotrophomonas	maltophilia	844
Adult	dcba105f35d8ebc9e22269c7491ad3a7	Proteobacteria	Xanthomonadales	Xanthomonadaceae	Stenotrophomonas	Unassigned	1122
Adult	fb67b286b0f781b0de13d50179318995	Proteobacteria	Xanthomonadales	Xanthomonadaceae	Stenotrophomonas	Unassigned	16
